# Supplementary material for: The Association between Baseline Proton Pump Inhibitors, Immune Checkpoint Inhibitors, and Chemotherapy: A Systematic Review with Network Meta-Analysis
Source: Cancers (Basel). 2022 Dec 31;15(1):284. doi: 10.3390/cancers15010284 (PMC9818995; doi:10.3390/cancers15010284)
Supplement: Supplementary file 1 [file cancers-15-00284-s001.zip]

Archive with 1 entries (1 files):
- cancers-2112483-supplementary.pdf
